# Supplementary material for: Selectivity Tuning by Natural Deep Eutectic Solvents (NADESs) for Extraction of Bioactive Compounds from Cytinus hypocistis—Studies of Antioxidative, Enzyme-Inhibitive Properties and LC-MS Profiles
Source: Molecules. 2022 Sep 7;27(18):5788. doi: 10.3390/molecules27185788 (PMC9502194; doi:10.3390/molecules27185788)
Supplement: Supplementary file 1 [file molecules-27-05788-s001.zip]

Archive with 1 entries (1 files):
- molecules-1904677-supplementary.pdf
